# Supplementary material for: The Diagnostic Potential of Non-Invasive Tools for Oral Cancer and Precancer: A Systematic Review
Source: Diagnostics (Basel). 2024 Sep 13;14(18):2033. doi: 10.3390/diagnostics14182033 (PMC11431589; doi:10.3390/diagnostics14182033)
Supplement: Supplementary file 1 [file diagnostics-14-02033-s001.zip]

Archive with 1 entries (1 files):
- diagnostics-3165225-supplementary.pdf
